# Supplementary material for: Molecule-Resolved Visualization of Particulate Matter on Human Skin Using Multimodal Nonlinear Optical Imaging
Source: Int J Mol Sci. 2021 May 14;22(10):5199. doi: 10.3390/ijms22105199 (PMC8156198; doi:10.3390/ijms22105199)
Supplement: Supplementary file 1 [file ijms-22-05199-s001.zip]

Archive with 3 entries (3 files):
- ijms-1208058-supplementary.pdf
- Supplementary Video S1.avi
- Supplementary Video S2.avi
